# Supplementary material for: Safety of Hepatitis B Vaccines (Monovalent or as Part of Combination) in Preterm Infants: A Systematic Review
Source: Vaccines (Basel). 2024 Mar 1;12(3):261. doi: 10.3390/vaccines12030261 (PMC10974192; doi:10.3390/vaccines12030261)
Supplement: Supplementary file 1 [file vaccines-12-00261-s001.zip]

Archive with 1 entries (1 files):
- vaccines-2849430-supplementary.pdf
